# Supplementary material for: Fine mapping and RNA-Seq unravels candidate genes for a major QTL controlling multiple fiber quality traits at the T1 region in upland cotton
Source: BMC Genomics. 2016 Apr 19;17:295. doi: 10.1186/s12864-016-2605-6 (PMC4837631; doi:10.1186/s12864-016-2605-6)
Supplement: Additional file 1: Table S1. — RT-PCR primer developed from G. hirsutum genome sequence. (XLSX 10 kb) [file 12864_2016_2605_MOESM1_ESM.xlsx]

## Sheet: Sheet1
Table 1 RT-PCR primer developed from G. hirsutum genome sequence
Gene ID	Forward 5'>>>3'
A06G1256F	TGGGCCACAAGGAAGTGACA
A06G1256R	AGCCGAAATTGATTCCTTGG
A06G1277F	TACCCTGCCTGTGTTTCCAG
A06G1277R	CTCCAGGCAATTTAGGATAT
A06G1301F	GGTGGTTGGCAAGTAAACTTG
A06G1301R	CATTTCCACAGCTATTTGCG
A06G1313F	TTGCAGGGAGAATGGTGGAC
A06G1313R	AGCCTGCATTCACAACCAGA
