# Supplementary material for: Fine mapping and RNA-Seq unravels candidate genes for a major QTL controlling multiple fiber quality traits at the T1 region in upland cotton
Source: BMC Genomics. 2016 Apr 19;17:295. doi: 10.1186/s12864-016-2605-6 (PMC4837631; doi:10.1186/s12864-016-2605-6)
Supplement: Additional file 3: Table S2. — Phenotypic variation of fiber quality traits in 1434 F2 population. (XLSX 11 kb) [file 12864_2016_2605_MOESM3_ESM.xlsx]

## Sheet: Sheet1
Table 2 Phenotypic variation of fiber quality traits in 1434 F2 population
Trait	RIL118	Yumian 1	Mean	Max.	Min.	SD	Skewness	Kurtosis
FL	21.96	30.12	24.54	31.64	18.21	2.51	-0.06	-0.477
FU	78.5	82.1	80.47	85.9	71.5	2.34	-0.63	2.59
FM	5.62	4.82	5.29	6.62	3.55	0.52	-0.41	0.09
FE	6.66	7.05	6.81	8.62	4.38	2.17	-0.52	2.06
FS	24.51	30.33	27.25	36.6	23.3	2.9	0.44	-0.74
