# Supplementary material for: Fine mapping and RNA-Seq unravels candidate genes for a major QTL controlling multiple fiber quality traits at the T1 region in upland cotton
Source: BMC Genomics. 2016 Apr 19;17:295. doi: 10.1186/s12864-016-2605-6 (PMC4837631; doi:10.1186/s12864-016-2605-6)
Supplement: Additional file 4: Table S3. — Average value of fiber quality related traits for different trichome phenotype. (XLSX 10 kb) [file 12864_2016_2605_MOESM4_ESM.xlsx]

## Sheet: Sheet1
Table 3 Average value of fiber quality related traits for different trichome phenotype
Genetype	FL	FU	FM	FE	FS
t1t1	27.28	82.11	4.82	6.68	30.35
T1T1	21.97	78.44	5.63	7	24.51
T1t1	24.39	80.61	5.37	7.08	27
T1T1: Average value of plants with thick trichome like RIL118 in 1434 F2 population in 2011;
t1t1: Average value of plants sparse/normal hairy like Yumian 1 in 1434 F2 population in 2011;
T1t1: Average value of plants in middle phenotype in 1434 F2 population in 2011.
