# Supplementary material for: Fine mapping and RNA-Seq unravels candidate genes for a major QTL controlling multiple fiber quality traits at the T1 region in upland cotton
Source: BMC Genomics. 2016 Apr 19;17:295. doi: 10.1186/s12864-016-2605-6 (PMC4837631; doi:10.1186/s12864-016-2605-6)
Supplement: Additional file 5: Table S4. — Correlation coefficient among fiber quality traits in F2 population. (XLSX 10 kb) [file 12864_2016_2605_MOESM5_ESM.xlsx]

## Sheet: Sheet1
Table 4 Correlation coefficient among fiber quality traits in F2 population
Trait	FL	FU	FS	FM
FU	0.55**
FS	0.85**	0.55**
FM	-0.63**	-0.47**	-0.54**
FE	-0.28**	-0.12**	-0.41**	0.18**
** indicate significance differences with a probability level of 0.01
