# Supplementary material for: Fine mapping and RNA-Seq unravels candidate genes for a major QTL controlling multiple fiber quality traits at the T1 region in upland cotton
Source: BMC Genomics. 2016 Apr 19;17:295. doi: 10.1186/s12864-016-2605-6 (PMC4837631; doi:10.1186/s12864-016-2605-6)
Supplement: Additional file 6: Table S5. — New SSR markers developed from G. raimondii genome sequence. (XLSX 11 kb) [file 12864_2016_2605_MOESM6_ESM.xlsx]

## Sheet: Sheet1
Table 5 New SSR markers developed from G. raimondii genome sequence
Name	Forward 5'>>>3'	Reverse5'>>>3'
SWU1779	ATGGGAGTTCGATGCTTGAC	CATGGCCCACTTTGTCTTCT
SWU1781	CTGGAGTTAAGTCCGGAAATG	CCCAAATACCAACAAGATCCA
SWU1794	AGTTGTGGCAGCTTCTTTGG	ATTCCACCACTGCCACTACC
SWU2098	GGCCATGGTAATGGTTATGG	CACCTCCTCCACTAGTCCCA
SWU2138	AGTGGAGTGAACGTATCG	ATTCGTAATGGATACCTTGG
SWU2282	CGATGTCACTGTCTGGTTTGA	CGATACCACATCGAAGATGC
SWU2302	AGAATATTTCATGCATTCCGA	TCCCTTTCAATGTAAGCAAGC
SWU2436	CCTCCTCACGTTTATGATCTCC	AAGGACACACACAGAGATTGTGA
SWU2442	GCTTCTCATGCAAGGGTCTC	TGCGGCATTTGAGATAATAAA
SWU2454	CCTCTTCACCTAATAACCCTTTCA	TGGTGGAGTAAAGGGAAGCC
SWU2482	GCAAACCAAGAAACAGGAGAA	CAATGCTGAGCTTCTTGTCG
SWU2494	CCGTTGCTTACCAGTCCAAG	GCAACTGATGACAACGAGGA
SWU2518	TTGCTGCACCAAATGTCAAT	AGATACTGTTAAAGCGTGAGCC
