# Supplementary material for: Fine mapping and RNA-Seq unravels candidate genes for a major QTL controlling multiple fiber quality traits at the T1 region in upland cotton
Source: BMC Genomics. 2016 Apr 19;17:295. doi: 10.1186/s12864-016-2605-6 (PMC4837631; doi:10.1186/s12864-016-2605-6)
Supplement: Additional file 7: Table S6. — The physical locations of markers and genes on the reference genomes. (XLSX 11 kb) [file 12864_2016_2605_MOESM7_ESM.xlsx]

## Sheet: Sheet1
Table 6 The physical locations of markers and genes on the reference genomes
Name	Chromosome 10 of G. raimondii	Chromosome A06 of G. hirsutum
MUCS114	49390321	89074367
HAU0483	49390448	89074511
SWU02482	50210275	89413327
SWU02494	50339475	89576889
SWU02518	50554503	89992438
NAU5433	50623024	89924397
HAU2119	50623241	89924834
Gorai.010G174800	50947444	90765222
SWU02436	51340400	91606199
SWU02442	51397002	91641613
SWU02454	51618341	91992748
SWU01779	51828690	92074151
Gorai.010G177300	51930366	92317707
NBRI0277	51934207	92321371
SWU01781	52066519	92468142
PGML3033	52190850	92577038
SWU02138	52195863	92582047
MUSS122	52504990	93195954
NAU1218	52504997	93195961
CGR5355	52505138	93196143
NAU0874	52505142	93196106
Gorai.010G180100	52608388	93284919
SWU06-077	52632605	93304509
SWU01794	52901480	93600447
SWU02098	52901934	93600894
Gorai.010G181500	52905674	93605874
SWU02282	53024776	93749032
SWU2302	53323195	94366568
