# Supplementary material for: Fine mapping and RNA-Seq unravels candidate genes for a major QTL controlling multiple fiber quality traits at the T1 region in upland cotton
Source: BMC Genomics. 2016 Apr 19;17:295. doi: 10.1186/s12864-016-2605-6 (PMC4837631; doi:10.1186/s12864-016-2605-6)
Supplement: Additional file 8: Table S7. — Overview of Mapping Status by RNA-Seq. (XLSX 11 kb) [file 12864_2016_2605_MOESM8_ESM.xlsx]

## Sheet: Sheet1
Table 7 Overview of Mapping Status by RNA-Seq
Sample name	R118_0	Yumian 1_0	R118_5	Yumian 1_5
Total reads	9985483	11081107	14104947	13969205
Total mapped	8363998 (83.76%)	9459906 (85.37%)	12306499 (87.25%)	12199271 (87.33%)
Multiple mapped	350949 (3.51%)	395255 (3.57%)	555862 (3.94%)	508780 (3.64%)
Uniquely mapped	8013049 (80.25%)	9064651 (81.8%)	11750637 (83.31%)	11690491 (83.69%)
Reads map to '+'	4013086 (40.19%)	4528897 (40.87%)	5859016 (41.54%)	5837557 (41.79%)
Reads map to '-'	3999963 (40.06%)	4535754 (40.93%)	5891621 (41.77%)	5852934 (41.9%)
Non-splice reads	6790503 (68%)	7603505 (68.62%)	9917362 (70.31%)	9784605 (70.04%)
Splice reads	1222546 (12.24%)	1461146 (13.19%)	1833275 (13%)	1905886 (13.64%)
(1) Total reads：Count number of filtered reads (Clean data).
(2) Total mapped：Total number of reads could be mapped to the genome.
(3) Multiple mapped：Count number of reads that could be mapped to multiple sites in the reference genome.
(4) Uniquely mapped：Count number of reads that can be uniquely mapped to the reference genome.
(5) Reads map to '+', Reads map to '-': Count number of reads that mapped to positive strand or minus strand, respectively.
(6) Splice reads：Count number of reads that could be segmented and mapped to 2 exons, also named junction reads.
